# Supplementary material for: Building Polymeric Framework Layer for Stable Solid Electrolyte Interphase on Natural Graphite Anode
Source: Molecules. 2022 Nov 13;27(22):7827. doi: 10.3390/molecules27227827 (PMC9692837; doi:10.3390/molecules27227827)
Supplement: Supplementary file 1 [file molecules-27-07827-s001.zip]

Archive with 1 entries (1 files):
- molecules-1992559-supplementary.pdf
